# Supplementary material for: Melanoleuca subgriseoflava and M. substridula—two new Melanoleuca species (Agaricales, Basidiomycota) described from China
Source: PeerJ. 2022 Sep 19;10:e13807. doi: 10.7717/peerj.13807 (PMC9496501; doi:10.7717/peerj.13807)
Supplement: Supplemental Information 1 [file peerj-10-13807-s001.txt]

>GDGM84648_ITS
ctcggtgggttgttgctggctcctaggagcatgtgcacatctgccattgtttcattcttt
ctccacctgtgcacctttgtaggcttggattctctcaaggaaccttggatttaaggattg
tgtgttacactttcctttacattccagtctatgttatctacaccccattagtatgttttg
aatgtttatatttggccttttaggctttaaaacttatacaactttcaacaacggatctct
tggctctcgcatcgatgaagaacgcagcgaaatgcgataagtaatgtgaattgcagaatt
cagtgaatcatcgaatctttgaacgcaccttgcgctccttggtattccgaggagcatgcc
tgtttgagtgtcattaaattctcaatcccctctgggtttattctcagttgggcttggata
tgggggttttgccggcttagtcagctccccttaaaaacattagcaagacttttgttgcaa
ccttctatctggtgtgataattatctacatcataggt-tgtctggcttctaacagtccat
tcacttggacaaaatctgataatt
>GDGM84683_ITS
ctcggtgggttgttgctggctcctaggagcatgtgcacatctgccattgtttcattcttt
ctccacctgtgcacctttgtaggcttggattctctcaaggaaccttggatttaaggattg
ttt--cacactttcctttacattccagtctatgttatctacaccccattagtatgttttg
aatgtttatatttggccttttaggctttaaaacttatacaactttcaacaacggatctct
tggctctcgcatcgatgaagaacgcagcgaaatgcgataagtaatgtgaattgcagaatt
cagtgaatcatcgaatctttgaacgcaccttgcgctccttggtattccgaggagcatgcc
tgtttgagtgtcattaaattctcaatcccctctgggtttattctcagttgggcttggata
tgggggttttgccggcttagtcagctccccttaaaaacattagcaagacttttgttgcaa
ccttctatctggtgtgataattatctacatcataggt-tgtctggcttctaacagtccat
tcacttggacaaaatctgataatt
>SYAU-FUNGI-073_ITS
cttggtggattgttgctggctcctaggagtatgtgcacatctgtcattgtttcattcttt
ctccacctgtgcacctttgtaggcttggaccctctcaagagatcttggaagtaaggattg
atttcaaagctgtcctttacattcaagtctatgttatctacaccctattagaatgtttcg
aatgtattactttggccctaccttattaaaaccttatacaactttcaacaacggatctct
tggctctcgcatcgatgaagaacgcagcgaaatgcgataagtaatgtgaattgcagaatt
cagtgaatcatcgaatctttgaacgcaccttgcgctccttggtattccgaggagcatgcc
tgtttgagtgtcattaaattctcaatcctctctgggttttttcttagttaggattggata
tgggggctttgctggcttggtcagctctcctaaaatacattagcaagactcttgttgcag
ccttctatatggtgtgataattatctacatcatagatttgtcaggcttctaacagtccat
tggcttggacaaacattgacaact
>SYAU-FUNGI-074_ITS
cttggtggattgttgctggctcctaggagtatgtgcacatctgtcattgtttcattcttt
ctccacctgtgcacctttgtaggcttggaccctctcaagagatcttggaagtaaggattg
atttcaaagctgtcctttacattcaagtctatgttatctacaccctattagaatgtttcg
aatgtattactttggccctaccttattaaaaccttatacaactttcaacaacggatctct
tggctctcgcatcgatgaagaacgcagcgaaatgcgataagtaatgtgaattgcagaatt
cagtgaatcatcgaatctttgaacgcaccttgcgctccttggtattccgaggagcatgcc
tgtttgagtgtcattaaattctcaatcctctctgggttttttcttagttaggattggata
tgggggctttgctggcttggtcagctctcctaaaatacattagcaagactcttgttgcag
ccttctatatggtgtgataattatctacatcatagatttgtcaggcttctaacagtccat
tggattggacaaacattgacaact

>GDGM84648_LSU
cccctagtaactgcgagtgaagcgggaaaagctcaaatttaaaatctggtagtctctggc
tgcccgagttgtaatctagagaagtgttatccgcgctggaccatgtacaagtctcctgga
acggagcgtcatagagggtgagaatcccgtctttgacatggactaccagggctttgtgat
gcgctctcaaagagtcgagttgtttgggaatgcagctcaaaatgggtggtaaattccatc
taaagctaaatattggcgagagaccgatagcgaacaagtaccgtgagggaaagatgaaaa
gaactttggaaagagagttaaacagtacgtgaaattgttgaaagggaaacgcttgaagtc
agtcgcattggccagggatcaaccttacatttgtggggtgtactttctggtcaatgggtc
agcatcaattttgactgttggaaaaaggtcaggggaatgtggcatcttcggatgtgttat
agcccttggttgtatacagcagttgggattgaggaactcagcacgccgcaaggccgggtt
tttaccacgtacgtgcttaggatgctggcataatggctttaatcgacccgtcttgaaaca
cggaccaaggagtctaacatgcctgcgagtgtttgggtggaaaacccatgcgcgtaatga
aagtgaaagttgagatctctgtcgtggagagcatcgacgcccggaccagaccttttgtga
cggtcccgcggtagagcatgtatgttgggacccgaaagatggtgaactatgcctgaatag
ggtgaagccagaggaaactctggtggaggctcgtagcgattctgacgtgcaaatcgatcg
tcgaatttggg
>GDGM84683_LSU
cccctagtaactgcgagtgaagcgggaaaagctcaaatttaaaatctggtagtctctggc
tgcccgagttgtaatctagagaagtgttatccgcgctggaccatgtacaagtctcctgga
acggagcgtcatagagggtgagaatcccgtctttgacatggactaccagggctttgtgat
gcgctctcaaagagtcgagttgtttgggaatgcagctcaaaatgggtggtaaattccatc
taaagctaaatattggcgagagaccgatagcgaacaagtaccgtgagggaaagatgaaaa
gaactttggaaagagagttaaacagtacgtgaaattgttgaaagggaaacgcttgaagtc
agtcgcattggccagggatcaaccttacatttgtggggtgtactttctggtcaatgggtc
agcatcaattttgactgttggaaaaaggtcaggggaatgtggcatcttcggatgtgttat
agcccttggttgtatacagcagttgggattgaggaactcagcacgccgcaaggccgggtt
tttaccacgtacgtgcttaggatgctggcataatggctttaatcgacccgtcttgaaaca
cggaccaaggagtctaacatgcctgcgagtgtttgggtggaaaacccatgcgcgtaatga
aagtgaaagttgagatctctgtcgtggagagcatcgacgcccggaccagaccttttgtga
cggtcccgcggtagagcatgtatgttgggacccgaaagatggtgaactatgcctgaatag
ggtgaagccagaggaaactctggtggaggctcgtagcgattctgacgtgcaaatcgatcg
tcgaatttggg
>SYAU-FUNGI-073_LSU
tccctagtaactgcgagtgaagcgggaaaagctcaaatttaaaatctggcagtctctggc
tgtccgagttgtaatctagagaagtgttatccgcgctggaccatgtacaagtctcctgga
acggagcgtcatagagggtgagaatcccgtctttgacatggactcccagggctttgtgat
gcactctcaaagagtcgagttgtttgggaatgcagctcaaaatgggtggtaaattccatc
taaagctaaatattggcgagagaccgatagcgaacaagtaccgtgagggaaagatgaaaa
gaactttggaaagagagttaaacagtacgtgaaattgttgaaagggaaacgcttgaagtc
agtcgcattggccagggatcaaccttacatttgttgggtgtactttctggttaatgggtc
agcatcaattttgactgttggaaaaaggtcaggggaatgtagcatcctcggatgtgttat
agcccttggttgtatacagcagttgggattgaggaactcagcacgccgcaaggccgggtt
tttaccacgtacgtgcttaggatgctggcataatggctttaatcgacccgtcttgaaaca
cggaccaaggagtctaacatgcctgcgagtgtttgggtggaaaacccatgcgcgtaatga
aagtgaaagttgagatctctgtcgtggagagcatcgacgcccggaccagaccttttgtga
cggtcccgcggtagagcatgtatgttgggacccgaaagatggtgaactatgcctgaatag
ggtgaagccagaggaaactctggtggaggctcgtagcgattctgacgt------------
-----------
>SYAU-FUNGI-074_LSU
tccctagtaactgcgagtgaagcgggaaaagctcaaatttaaaatctggcagtctctggc
tgtccgagttgtaatctagagaagtgttatccgcgctggaccatgtacaagtctcctgga
acggagcgtcatagagggtgagaatcccgtctttgacatggactcccagggctttgtgat
gcactctcaaagagtcgagttgtttgggaatgcagctcaaaatgggtggtaaattccatc
taaagctaaatattggcgagagaccgatagcgaacaagtaccgtgagggaaagatgaaaa
gaactttggaaagagagttaaacagtacgtgaaattgttgaaagggaaacgcttgaagtc
agtcgcattggccagggatcaaccttacatttgttgggtgtactttctggttaatgggtc
agcatcaattttgactgttggaaaaaggtcaggggaatgtagcatcctcggatgtgttat
agcccttggttgtatacagcagttgggattgaggaactcagcacgccgcaaggccgggtt
tttaccacgtacgtgcttaggatgctggcataatggctttaatcgacccgtcttgaaaca
cggaccaaggagtctaacatgcctgcgagtgtttgggtggaaaacccatgcgcgtaatga
aagtgaaagttgagatctctgtcgtggagagcatcgacgcccggaccagaccttttgtga
cggtcccgcggtagagcatgtatgttgggacccgaaagatggtgaactatgcctgaatag
ggtgaagccagaggaaactctggtggaggctcgtagcgattctgacgt------------
-----------
>GDGM84648_RPB2
gatctcgccctcatggcctgtatctccgttgggtcgtattctgcgcctgtcatcgagttc
cttgaggagtggggactcgagtcccttgaagagaatgcgcattcctcaaccccttgtacg
aaggtcttcgtcaatggggtatggatgggtgtacatcgcgacccggcgaatctcgttaaa
actatcaaaaagcttcgaaggaaggacgatatcagcccggaggtgtctgtcgttcgtgat
attcgtgaaaaggaattacgtttatacacggacgctgggagggtgtgtcggccgctcttc
attgtcgaaaaccagcagttggctctacaaaagaaacatatcaaatggcttaatcacggg
ttcaatgatgatggcgaggaatataaatgggaacagctgataaaaggtggcattatcgaa
cttctagacgcagaggaggaggaaaccgttatgatttcgatgacgcccgaagatctagaa
aactcccgcctacagcagagcggggtagatccacacgcaagtgacgccgatttcgatccc
gcagcccgcctcaaggcagggatcaacgctcacacctggactcactgtgaaattcacccg
agcatgatcctgggcatctgtgcgagcattataccttttcccgatcataaccaagtga
>GDGM84683_RPB2
gatctcgccctcatggcctgtatctccgttgggtcgtattctgcgcctgtcatcgagttc
cttgaggagtggggactcgagtcccttgaagagaatgcgcattcctcaaccccttgtacg
aaggtcttcgtcaatggggtatggatgggtgtacatcgcgacccggcgaatctcgttaaa
actatcaaaaagcttcgaaggaaggacgatatcagcccggaggtgtctgtcgttcgggat
attcgtgaaaaggaattacgtttatacacggacgctgggagggtgtgtcggccgctcttc
attgtcgaaaaccagcagttggctctacaaaagaaacatatcaaatggcttaatcacggg
ttcaatgatgatggcgaggaatataaatgggaacagctgataaaaggtggcattatcgaa
cttctagacgcagaggaggaggaaaccgttatgatttcgatgacgcccgaagatctagaa
aactcccgcctacagcagagcggggtagatccacacgcaagtgacgccgatttcgatccc
gcagcccgcctcaaggcagggatcaacgctcacacctggactcactgtgaaattcacccg
agcatgatcctgggcatctgtgcgagcattataccttttcccgatcataaccaagtga
>SYAU-FUNGI-073_RPB2
gatctcgcacttatggcctgcatctccgtgggatcatattctgcccctgtcattgaattc
cttgaggagtgggggcttgagtctttggaagagaatgcacactcttcaaccccatgtacg
aaggtcttcgttaatggggtgtggatgggtgttcaccgcgacccggcaaacctggtcaag
acaatcaagaagcttcgaagaaaggacgacatcagcccggaggtgtctgtcgttagggac
attcgtgaaaaggaactacgcttgtacaccgatgctggaagggtttgtcggccactcttt
atcgtcgagaaccagcagttggcgctccagaagaagcacattaaatggctaaatcacggt
ttcaacgacgacggggacgagtttaaatgggagcagctgataaaggggggcataatcgag
cttctggacgcggaggaggaggagaccgtcatgatctcaatgacaccggaggatttagaa
aactctcgccttcagcagagtggggtggatccccacgcgaacgacgcagaatttgatcct
gcggctcgtctcaaggcgggaacacatgctcacacctggacacattgcgaaattcacccc
agcatgatccttggaatatgtgccagcatcataccattccctgatcacaaccaagtga
>SYAU-FUNGI-074_RPB2
gatctcgcacttatggcctgcatctccgtgggatcatattctgcccctgtcattgaattc
cttgaggagtgggggcttgagtctttggaagagaatgcacactcttcaaccccatgtacg
aaggtcttcgttaatggggtgtggatgggtgttcaccgcgacccggcaaacctggtcaag
acaatcaagaagcttcgaagaaaggacgacatcagcccggaggtgtctgtcgttagggac
attcgtgaaaaggaactacgcttgtacaccgatgctggaagggtttgtcggccactcttt
atcgtcgagaaccagcagttggcgctccagaagaagcacattaaatggctaaatcacggt
ttcaacgacgacggggacgagtttaaatgggagcagctgataaaggggggcataatcgag
cttctggacgcggaggaggaggagaccgtcatgatctcaatgacaccggaggatttagaa
aactctcgccttcagcagagtggggtggatccccacgcgaacgacgcagaatttgatcct
gcggctcgtctcaaggcgggaacacatgctcacacctggacacattgcgaaattcacccc
agcatgatccttggaatatgtgccagcatcataccattccctgatcacaaccaagtga
